# Supplementary material for: The Reactivity of Azidonitrobenzofuroxans towards 1,3-Dicarbonyl Compounds: Unexpected Formation of Amino Derivative via the Regitz Diazo Transfer and Tautomerism Study
Source: Int J Mol Sci. 2021 Sep 6;22(17):9646. doi: 10.3390/ijms22179646 (PMC8431794; doi:10.3390/ijms22179646)
Supplement: Supplementary file 1 [file ijms-22-09646-s001.zip]

Archive with 1 entries (1 files):
- ijms-1340168-supplementary.pdf
